# Supplementary material for: Metal Transporter Gene SLC39A8 Polymorphism rs13107325 and Dietary Manganese Intake Are Associated with Measures of Cardiovascular Disease Risk in a UK Biobank Population Cohort
Source: Nutrients. 2025 Sep 23;17(19):3031. doi: 10.3390/nu17193031 (PMC12525855; doi:10.3390/nu17193031)
Supplement: Supplementary file 1 [file nutrients-17-03031-s001.zip]

Archive with 1 entries (1 files):
- nutrients-3844072-supplementary.pdf
